# Supplementary material for: Biological Activities Related to Plant Protection and Environmental Effects of Coumarin Derivatives: QSAR and Molecular Docking Studies
Source: Int J Mol Sci. 2021 Jul 6;22(14):7283. doi: 10.3390/ijms22147283 (PMC8303553; doi:10.3390/ijms22147283)
Supplement: Supplementary file 1 [file ijms-22-07283-s001.zip]

Archive with 1 entries (1 files):
- ijms-1264012-supplementary.pdf
